# Supplementary material for: The relationship between 11 different polygenic longevity scores, parental lifespan, and disease diagnosis in the UK Biobank
Source: GeroScience. 2024 Mar 7;46(4):3911–27. doi: 10.1007/s11357-024-01107-1 (PMC11226417; doi:10.1007/s11357-024-01107-1)
Supplement: Supplementary file 2 — Supplementary file2 (XLSX 16 KB) [file 11357_2024_1107_MOESM2_ESM.xlsx]

## Sheet: Sheet1
Article Title:
THE RELATIONSHIP BETWEEN 11 DIFFERENT POLYGENIC LONGEVITY SCORES, PARENTAL LIFESPAN AND DISEASE DIAGNOSIS IN THE UK BIOBANK
Journal Name:
GeroScience
Author Names:
Janith Don, Andrew J. Schork, Gwênlyn Glusman, Noa Rappaport, Steve R. Cummings, David Duggan, Anish Raju, Kajsa-Lotta Georgii Hellberg, Sophia Gunn, Stefano Monti, Thomas Perls, Jodi Lapidus, Laura H. Goetz, Paola Sebastiani, Nicholas J. Schork
Corresponding Author:
Nicholas J. Schork, Ph.D.
Department of Quantitative Medicine
The Translational Genomics Research Institute (TGen)
445 North Fifth Street
Phoenix, AZ 85004
nschork@tgen.org

## Sheet: fathers_lifespan_of_general_pop
CHROM	ID	REF	ALT	A1	BETA	P
19	rs429358	T	C	C	-0.244364	6.66368e-08
19	rs7412	C	T	T	0.257668	2.07781e-05
8	rs35262860	G	GCT	GCT	-0.0653189	0.0567793
6	rs7754015	T	G	G	-0.0636566	0.0720232
2	rs116362179	C	T	T	-0.0678751	0.408999
4	rs7676745	G	A	A	0.0422083	0.612726
12	rs3138136	C	T	T	-0.0165474	0.749571

## Sheet: fathers_lifespan_of_male_popula
CHROM	ID	REF	ALT	A1	BETA	P
19	rs429358	T	C	C	-0.232462	0.000499424
19	rs7412	C	T	T	0.294612	0.000987382
6	rs7754015	T	G	G	-0.0970675	0.0634657
8	rs35262860	G	GCT	GCT	-0.0606038	0.231105
12	rs3138136	C	T	T	-0.0531498	0.486767
2	rs116362179	C	T	T	-0.0389165	0.748548
4	rs7676745	G	A	A	-0.00993483	0.935791

## Sheet: fathers_lifespan_of_female_popu
CHROM	ID	REF	ALT	A1	BETA	P
19	rs429358	T	C	C	-0.25591	3.21784e-05
19	rs7412	C	T	T	0.22769	0.00564072
8	rs35262860	G	GCT	GCT	-0.0675807	0.147275
2	rs116362179	C	T	T	-0.0921953	0.409336
4	rs7676745	G	A	A	0.081442	0.471882
6	rs7754015	T	G	G	-0.0335349	0.485373
12	rs3138136	C	T	T	0.0164127	0.816105

## Sheet: mothers_lifespan_of_general_pop
CHROM	ID	REF	ALT	A1	BETA	P
19	rs429358	T	C	C	-0.245468	6.86295e-07
12	rs3138136	C	T	T	-0.135456	0.0170922
19	rs7412	C	T	T	0.115821	0.0816696
8	rs35262860	G	GCT	GCT	-0.0373876	0.319932
6	rs7754015	T	G	G	-0.0325148	0.402282
2	rs116362179	C	T	T	-0.0539801	0.549675
4	rs7676745	G	A	A	-0.00778436	0.931952

## Sheet: mothes_lifespan_of_male_populat
CHROM	ID	REF	ALT	A1	BETA	P
19	rs429358	T	C	C	-0.268338	0.000203091
6	rs7754015	T	G	G	-0.105702	0.0630368
19	rs7412	C	T	T	0.16394	0.0924623
12	rs3138136	C	T	T	-0.09745	0.240191
8	rs35262860	G	GCT	GCT	-0.0549217	0.317376
4	rs7676745	G	A	A	0.077328	0.560228
2	rs116362179	C	T	T	-0.0179724	0.891682

## Sheet: mothers_lifespan_of_female_popu
CHROM	ID	REF	ALT	A1	BETA	P
19	rs429358	T	C	C	-0.222751	0.0010233
12	rs3138136	C	T	T	-0.169975	0.0292199
19	rs7412	C	T	T	0.0740821	0.415944
4	rs7676745	G	A	A	-0.0891819	0.477145
2	rs116362179	C	T	T	-0.0792543	0.521647
6	rs7754015	T	G	G	0.0285513	0.591128
8	rs35262860	G	GCT	GCT	-0.0225202	0.662327
