# Supplementary material for: The relationship between 11 different polygenic longevity scores, parental lifespan, and disease diagnosis in the UK Biobank
Source: GeroScience. 2024 Mar 7;46(4):3911–27. doi: 10.1007/s11357-024-01107-1 (PMC11226417; doi:10.1007/s11357-024-01107-1)
Supplement: Supplementary file 4 — Supplementary file4 (XLSX 15 KB) [file 11357_2024_1107_MOESM4_ESM.xlsx]

## Sheet: Sheet1
Article Title:
THE RELATIONSHIP BETWEEN 11 DIFFERENT POLYGENIC LONGEVITY SCORES, PARENTAL LIFESPAN AND DISEASE DIAGNOSIS IN THE UK BIOBANK
Journal Name:
GeroScience
Author Names:
Janith Don, Andrew J. Schork, Gwênlyn Glusman, Noa Rappaport, Steve R. Cummings, David Duggan, Anish Raju, Kajsa-Lotta Georgii Hellberg, Sophia Gunn, Stefano Monti, Thomas Perls, Jodi Lapidus, Laura H. Goetz, Paola Sebastiani, Nicholas J. Schork
Corresponding Author:
Nicholas J. Schork, Ph.D.
Department of Quantitative Medicine
The Translational Genomics Research Institute (TGen)
445 North Fifth Street
Phoenix, AZ 85004
nschork@tgen.org

## Sheet: fathers_lifespan_of_general_pop
CHROM	ID	REF	ALT	A1	BETA	P
19	rs429358	T	C	C	-0.244364	6.66368e-08
19	rs7412	C	T	T	0.257668	2.07781e-05
8	rs62502826	G	A	A	0.0278025	0.562543

## Sheet: fathers_lifespan_of_male_popula
CHROM	ID	REF	ALT	A1	BETA	P
19	rs429358	T	C	C	-0.232462	0.000499424
19	rs7412	C	T	T	0.294612	0.000987382
8	rs62502826	G	A	A	0.018334	0.796384

## Sheet: fathers_lifespan_of_female_popu
CHROM	ID	REF	ALT	A1	BETA	P
19	rs429358	T	C	C	-0.25591	3.21784e-05
19	rs7412	C	T	T	0.22769	0.00564072
8	rs62502826	G	A	A	0.0373978	0.565911

## Sheet: mothers_lifespan_of_general_pop
CHROM	ID	REF	ALT	A1	BETA	P
19	rs429358	T	C	C	-0.245468	6.86295e-07
19	rs7412	C	T	T	0.115821	0.0816696
8	rs62502826	G	A	A	0.0850277	0.107066

## Sheet: mothers_lifespan_of_male_popula
CHROM	ID	REF	ALT	A1	BETA	P
19	rs429358	T	C	C	-0.268338	0.000203091
8	rs62502826	G	A	A	0.164688	0.0332399
19	rs7412	C	T	T	0.16394	0.0924623

## Sheet: mothers_lifespan_of_female_popu
CHROM	ID	REF	ALT	A1	BETA	P
19	rs429358	T	C	C	-0.222751	0.0010233
19	rs7412	C	T	T	0.0740821	0.415944
8	rs62502826	G	A	A	0.0162266	0.822129
