# Supplementary material for: The relationship between 11 different polygenic longevity scores, parental lifespan, and disease diagnosis in the UK Biobank
Source: GeroScience. 2024 Mar 7;46(4):3911–27. doi: 10.1007/s11357-024-01107-1 (PMC11226417; doi:10.1007/s11357-024-01107-1)
Supplement: Supplementary file 6 — Supplementary file6 (XLSX 17 KB) [file 11357_2024_1107_MOESM6_ESM.xlsx]

## Sheet: Sheet1
Article Title:
THE RELATIONSHIP BETWEEN 11 DIFFERENT POLYGENIC LONGEVITY SCORES, PARENTAL LIFESPAN AND DISEASE DIAGNOSIS IN THE UK BIOBANK
Journal Name:
GeroScience
Author Names:
Janith Don, Andrew J. Schork, Gwênlyn Glusman, Noa Rappaport, Steve R. Cummings, David Duggan, Anish Raju, Kajsa-Lotta Georgii Hellberg, Sophia Gunn, Stefano Monti, Thomas Perls, Jodi Lapidus, Laura H. Goetz, Paola Sebastiani, Nicholas J. Schork
Corresponding Author:
Nicholas J. Schork, Ph.D.
Department of Quantitative Medicine
The Translational Genomics Research Institute (TGen)
445 North Fifth Street
Phoenix, AZ 85004
nschork@tgen.org

## Sheet: fathers_lifespan_of_general_pop
CHROM	ID	REF	ALT	A1	BETA	P
19	rs769449	G	A	A	-0.236321	1.59371e-06
19	rs6857	C	T	T	-0.190959	1.20359e-05
6	rs72834698	G	A	A	0.147558	0.0017964
19	rs59007384	G	T	T	-0.0959746	0.0184313
16	rs7185374	A	C	C	-0.0782706	0.0310085
19	rs405509	T	G	T	-0.068345	0.0382378
12	rs7976168	A	G	G	-0.0458084	0.190708
4	rs28391193	G	A	A	-0.160768	0.325707
2	rs2008465	A	G	A	-0.0152881	0.644954
7	rs3764814	T	C	C	0.027446	0.66887

## Sheet: fathers_lifespan_of_male_popula
CHROM	ID	REF	ALT	A1	BETA	P
19	rs6857	C	T	T	-0.149157	0.0205841
19	rs769449	G	A	A	-0.161533	0.0262254
6	rs72834698	G	A	A	0.132988	0.0572472
12	rs7976168	A	G	G	-0.0830089	0.108852
19	rs405509	T	G	T	-0.0631176	0.195111
4	rs28391193	G	A	A	-0.297359	0.218434
16	rs7185374	A	C	C	-0.0623144	0.244661
7	rs3764814	T	C	C	0.103944	0.274294
19	rs59007384	G	T	T	-0.0490823	0.414442
2	rs2008465	A	G	A	-0.0106782	0.827511

## Sheet: fathers_lifespan_of_female_popu
CHROM	ID	REF	ALT	A1	BETA	P
19	rs769449	G	A	A	-0.300769	7.10647e-06
19	rs6857	C	T	T	-0.23017	0.000104234
6	rs72834698	G	A	A	0.161669	0.0117114
19	rs59007384	G	T	T	-0.138539	0.0123142
16	rs7185374	A	C	C	-0.0922882	0.061478
19	rs405509	T	G	T	-0.072404	0.106212
7	rs3764814	T	C	C	-0.0380907	0.661457
2	rs2008465	A	G	A	-0.0185545	0.680728
12	rs7976168	A	G	G	-0.0137633	0.772143
4	rs28391193	G	A	A	-0.0413837	0.852342

## Sheet: mothers_lifespan_of_general_pop
CHROM	ID	REF	ALT	A1	BETA	P
19	rs769449	G	A	A	-0.247438	4.23158e-06
19	rs59007384	G	T	T	-0.165322	0.00020563
19	rs6857	C	T	T	-0.167276	0.000449973
6	rs72834698	G	A	A	0.174859	0.000752957
12	rs7976168	A	G	G	-0.102341	0.00771898
2	rs2008465	A	G	A	0.0514942	0.157148
19	rs405509	T	G	T	-0.0307657	0.39462
16	rs7185374	A	C	C	-0.0130499	0.743175
4	rs28391193	G	A	A	0.0511848	0.775475
7	rs3764814	T	C	C	0.0163355	0.816253

## Sheet: mothers_lifespan_of_male_popula
CHROM	ID	REF	ALT	A1	BETA	P
19	rs769449	G	A	A	-0.288588	0.00023933
19	rs6857	C	T	T	-0.212232	0.00235125
19	rs59007384	G	T	T	-0.162414	0.0126259
12	rs7976168	A	G	G	-0.139141	0.0133966
6	rs72834698	G	A	A	0.153778	0.0433988
4	rs28391193	G	A	A	-0.187918	0.477111
7	rs3764814	T	C	C	-0.0332704	0.747194
16	rs7185374	A	C	C	0.0086335	0.882015
2	rs2008465	A	G	A	-0.00187738	0.971873
19	rs405509	T	G	T	-0.000344342	0.994805

## Sheet: mothers_lifespan_of_female_popu
CHROM	ID	REF	ALT	A1	BETA	P
19	rs769449	G	A	A	-0.207448	0.00496001
19	rs59007384	G	T	T	-0.166251	0.006477
6	rs72834698	G	A	A	0.192537	0.00665232
2	rs2008465	A	G	A	0.0997842	0.0454715
19	rs6857	C	T	T	-0.126047	0.0535929
12	rs7976168	A	G	G	-0.071394	0.174636
19	rs405509	T	G	T	-0.055397	0.2632
4	rs28391193	G	A	A	0.246068	0.31432
7	rs3764814	T	C	C	0.0583156	0.543758
16	rs7185374	A	C	C	-0.0325512	0.551517
